# Supplementary material for: Co-Creation of a Multi-Component Health Literacy Intervention Targeting Both Patients with Mild to Severe Chronic Kidney Disease and Health Care Professionals
Source: Int J Environ Res Public Health. 2021 Dec 18;18(24):13354. doi: 10.3390/ijerph182413354 (PMC8704507; doi:10.3390/ijerph182413354)
Supplement: Supplementary file 1 [file ijerph-18-13354-s001.zip]

Archive with 1 entries (1 files):
- ijerph-1411732-supplementary.pdf
